# Supplementary material for: LncRNA-Mediated Adipogenesis in Different Adipocytes
Source: Int J Mol Sci. 2022 Jul 5;23(13):7488. doi: 10.3390/ijms23137488 (PMC9267348; doi:10.3390/ijms23137488)
Supplement: Supplementary file 1 [file ijms-23-07488-s001.zip]

Archive with 1 entries (1 files):
- ijms-1776943-supplementary.pdf
